# Supplementary material for: Comparative Analysis of Metabolite Profiling of Momordica charantia Leaf and the Anti-Obesity Effect through Regulating Lipid Metabolism
Source: Int J Environ Res Public Health. 2021 May 24;18(11):5584. doi: 10.3390/ijerph18115584 (PMC8197276; doi:10.3390/ijerph18115584)
Supplement: Supplementary file 1 [file ijerph-18-05584-s001.zip]

Archive with 1 entries (1 files):
- ijerph-1216786-supplementary.pptx
